# Supplementary material for: How levelling and scan line corrections ruin roughness measurement and how to prevent it
Source: Sci Rep. 2020 Sep 17;10:15294. doi: 10.1038/s41598-020-72171-8 (PMC7499267; doi:10.1038/s41598-020-72171-8)
Supplement: Supplementary file 2 — Supplementary Information 2. [file 41598_2020_72171_MOESM2_ESM.csv]

10.1002/sia.6063
10.1002/sia.6064
10.1002/sia.6067
10.1002/sia.6074
10.1002/sia.6140
10.1002/sia.6142
10.1002/sia.6144
10.1002/sia.6175
10.1002/sia.6193
10.1002/sia.6195
10.1002/sia.6209
10.1002/sia.6242
10.1002/sia.6256
10.1002/sia.6286
10.1002/sia.6352
10.1002/sia.6392
10.1002/sia.6408
10.1002/sia.6426
10.1002/sia.6439
10.1002/sia.6448
10.1002/sia.6454
10.1002/sia.6461
10.1002/sia.6485
10.1002/sia.6488
10.1002/sia.6512
10.1007/s00170-017-1185-1
10.1007/s00170-017-1190-4
10.1007/s00170-017-1342-6
10.1007/s00170-017-1498-0
10.1007/s00170-017-1751-8
10.1007/s00170-018-1503-7
10.1007/s00170-018-1611-z
10.1007/s00170-018-1639-0
10.1007/s00170-018-1653-2
10.1007/s00170-018-1691-9
10.1007/s00170-018-1731-5
10.1007/s00170-018-1962-5
10.1007/s00170-018-2199-z
10.1007/s00170-018-2315-0
10.1007/s00170-018-2354-6
10.1007/s00170-018-2473-0
10.1007/s00170-018-2579-4
10.1007/s00170-018-2626-1
10.1016/j.apsusc.2017.08.058
10.1016/j.apsusc.2017.08.061
10.1016/j.apsusc.2017.10.096
10.1016/j.apsusc.2017.10.130
10.1016/j.apsusc.2017.10.168
10.1016/j.apsusc.2017.10.169
10.1016/j.apsusc.2017.10.180
10.1016/j.apsusc.2017.10.184
10.1016/j.apsusc.2017.10.210
10.1016/j.apsusc.2017.11.002
10.1016/j.apsusc.2017.11.034
10.1016/j.apsusc.2017.11.043
10.1016/j.apsusc.2017.11.129
10.1016/j.apsusc.2017.11.131
10.1016/j.apsusc.2017.11.169
10.1016/j.apsusc.2017.11.193
10.1016/j.apsusc.2017.11.197
10.1016/j.apsusc.2017.11.215
10.1016/j.apsusc.2017.12.017
10.1016/j.apsusc.2017.12.056
10.1016/j.apsusc.2017.12.070
10.1016/j.apsusc.2017.12.120
10.1016/j.apsusc.2017.12.178
10.1016/j.apsusc.2017.12.179
10.1016/j.apsusc.2017.12.230
10.1016/j.apsusc.2018.01.002
10.1016/j.apsusc.2018.01.003
10.1016/j.apsusc.2018.01.005
10.1016/j.apsusc.2018.01.095
10.1016/j.apsusc.2018.01.112
10.1016/j.apsusc.2018.01.160
10.1016/j.apsusc.2018.01.200
10.1016/j.apsusc.2018.01.212
10.1016/j.apsusc.2018.01.226
10.1016/j.apsusc.2018.01.231
10.1016/j.apsusc.2018.01.286
10.1016/j.apsusc.2018.02.119
10.1016/j.apsusc.2018.02.127
10.1016/j.apsusc.2018.02.176
10.1016/j.apsusc.2018.02.182
10.1016/j.apsusc.2018.02.206
10.1016/j.apsusc.2018.02.211
10.1016/j.apsusc.2018.02.248
10.1016/j.apsusc.2018.03.010
10.1016/j.apsusc.2018.03.015
10.1016/j.apsusc.2018.03.024
10.1016/j.apsusc.2018.03.091
10.1016/j.apsusc.2018.03.150
10.1016/j.apsusc.2018.03.215
10.1016/j.apsusc.2018.03.241
10.1016/j.apsusc.2018.04.028
10.1016/j.apsusc.2018.04.112
10.1016/j.apsusc.2018.04.154
10.1016/j.apsusc.2018.04.186
10.1016/j.apsusc.2018.04.196
10.1016/j.apsusc.2018.04.263
10.1016/j.apsusc.2018.05.044
10.1016/j.apsusc.2018.05.125
10.1016/j.apsusc.2018.05.153
10.1016/j.apsusc.2018.05.179
10.1016/j.apsusc.2018.05.227
10.1016/j.apsusc.2018.06.006
10.1016/j.apsusc.2018.06.043
10.1016/j.apsusc.2018.06.177
10.1016/j.apsusc.2018.06.230
10.1016/j.apsusc.2018.06.251
10.1016/j.apsusc.2018.07.007
10.1016/j.apsusc.2018.07.095
10.1016/j.apsusc.2018.07.099
10.1016/j.apsusc.2018.07.100
10.1016/j.apsusc.2018.07.146
10.1016/j.apsusc.2018.07.153
10.1016/j.apsusc.2018.07.158
10.1016/j.apsusc.2018.07.177
10.1016/j.apsusc.2018.08.041
10.1016/j.apsusc.2018.08.059
10.1016/j.apsusc.2018.08.076
10.1016/j.apsusc.2018.08.148
10.1016/j.electacta.2017.03.135
10.1016/j.electacta.2017.04.049
10.1016/j.electacta.2017.04.083
10.1016/j.electacta.2017.05.006
10.1016/j.electacta.2017.05.069
10.1016/j.electacta.2017.05.101
10.1016/j.electacta.2017.06.046
10.1016/j.electacta.2017.08.026
10.1016/j.electacta.2017.10.046
10.1016/j.electacta.2017.11.100
10.1016/j.electacta.2017.12.135
10.1016/j.electacta.2018.02.127
10.1016/j.electacta.2018.03.047
10.1016/j.electacta.2018.08.152
10.1016/j.tsf.2016.11.041
10.1016/j.tsf.2016.12.001
10.1016/j.tsf.2016.12.003
10.1016/j.tsf.2016.12.036
10.1016/j.tsf.2017.01.051
10.1016/j.tsf.2017.01.057
10.1016/j.tsf.2017.02.053
10.1016/j.tsf.2017.02.060
10.1016/j.tsf.2017.02.062
10.1016/j.tsf.2017.03.011
10.1016/j.tsf.2017.03.023
10.1016/j.tsf.2017.04.035
10.1016/j.tsf.2017.04.042
10.1016/j.tsf.2017.05.005
10.1016/j.tsf.2017.05.032
10.1016/j.tsf.2017.05.034
10.1016/j.tsf.2017.05.048
10.1016/j.tsf.2017.06.006
10.1016/j.tsf.2017.06.012
10.1016/j.tsf.2017.06.023
10.1016/j.tsf.2017.06.042
10.1016/j.tsf.2017.06.047
10.1016/j.tsf.2017.07.009
10.1016/j.tsf.2017.07.015
10.1016/j.tsf.2017.07.025
10.1016/j.tsf.2017.07.039
10.1016/j.tsf.2017.08.032
10.1016/j.tsf.2017.08.034
10.1016/j.tsf.2017.08.041
10.1016/j.tsf.2017.10.006
10.1016/j.tsf.2017.10.010
10.1016/j.tsf.2017.10.024
10.1016/j.tsf.2017.10.035
10.1016/j.tsf.2017.10.061
10.1016/j.tsf.2017.11.001
10.1016/j.tsf.2017.11.007
10.1016/j.tsf.2017.11.008
10.1016/j.tsf.2017.11.009
10.1016/j.tsf.2017.11.026
10.1016/j.tsf.2017.11.042
10.1016/j.tsf.2018.01.008
10.1016/j.tsf.2018.01.030
10.1016/j.tsf.2018.01.037
10.1016/j.tsf.2018.01.046
10.1016/j.tsf.2018.01.056
10.1016/j.tsf.2018.01.059
10.1016/j.tsf.2018.02.035
10.1016/j.tsf.2018.03.063
10.1016/j.tsf.2018.03.077
10.1016/j.tsf.2018.03.086
10.1016/j.tsf.2018.04.009
10.1016/j.tsf.2018.04.021
10.1016/j.tsf.2018.04.045
10.1016/j.tsf.2018.05.050
10.1016/j.tsf.2018.06.045
10.1016/j.tsf.2018.06.056
10.1016/j.tsf.2018.07.008
10.1016/j.tsf.2018.07.015
10.1016/j.tsf.2018.07.052
10.1016/j.tsf.2018.08.002
10.1016/j.tsf.2018.08.012
10.1016/j.tsf.2018.08.034
10.1016/j.tsf.2018.08.043
10.1016/j.tsf.2018.09.014
10.1016/j.ultramic.2017.11.013
10.1016/j.wear.2016.10.025
10.1016/j.wear.2016.11.001
10.1016/j.wear.2016.11.031
10.1016/j.wear.2016.12.001
10.1016/j.wear.2017.01.025
10.1016/j.wear.2017.01.060
10.1016/j.wear.2017.01.069
10.1016/j.wear.2017.02.024
10.1016/j.wear.2017.02.042
10.1016/j.wear.2017.02.046
10.1016/j.wear.2017.03.006
10.1016/j.wear.2017.03.021
10.1016/j.wear.2017.04.010
10.1016/j.wear.2017.04.017
10.1016/j.wear.2017.05.003
10.1016/j.wear.2017.09.012
10.1016/j.wear.2017.09.026
10.1016/j.wear.2017.11.016
10.1016/j.wear.2018.01.012
10.1016/j.wear.2018.02.005
10.1016/j.wear.2018.02.013
10.1016/j.wear.2018.08.006
10.1016/j.wear.2018.09.008
10.1021/acsnano.6b07007
10.1021/acsnano.6b07692
10.1021/acsnano.7b01666
10.1021/acsnano.7b05935
10.1021/acsnano.7b07493
10.1088/1361-6528/aa5aaa
10.1088/1361-6528/aa6284
10.1088/1361-6528/aa67c2
10.1088/1361-6528/aa6f02
10.1088/1361-6528/aa7169
10.1088/1361-6528/aa7356
10.1088/1361-6528/aa7723
10.1088/1361-6528/aa7ea4
10.1088/1361-6528/aa7fb1
10.1088/1361-6528/aa99b7
10.1088/1361-6528/aa9d7c
10.1088/1361-6528/aaa230
10.1088/1361-6528/aaa9a3
10.1088/1361-6528/aacd5d
10.1088/2051-672X/aa539f
10.1088/2051-672X/aa6e04
10.1088/2051-672X/aa7290
10.1088/2051-672X/aa806f
10.1088/2051-672X/aa8073
10.1088/2051-672X/aa88ee
10.1088/2051-672X/aa939f
10.1088/2051-672X/aa9bf8
10.1088/2051-672X/aabcaf
10.1088/2051-672X/aabd71
10.1088/2051-672X/aabde1
10.1088/2051-672X/aac1a2
10.1088/2051-672X/aacf5e
10.1088/2051-672X/aae218
10.1088/2051-672X/aae405
10.1088/2051-672X/aae408
10.1088/2051-672X/aae91c
10.1088/2053-1591/aa5f49
10.1088/2053-1591/aa6460
10.1088/2053-1591/aa6b71
10.1088/2053-1591/aa77b5
10.1088/2053-1591/aa7a75
10.1088/2053-1591/aa7c12
10.1088/2053-1591/aa7c6d
10.1088/2053-1591/aa8043
10.1088/2053-1591/aa8783
10.1088/2053-1591/aa89f5
10.1088/2053-1591/aa8a7e
10.1088/2053-1591/aa8c32
10.1088/2053-1591/aa8dc0
10.1088/2053-1591/aa8f0c
10.1088/2053-1591/aa94d9
10.1088/2053-1591/aa9687
10.1088/2053-1591/aa9940
10.1088/2053-1591/aaa280
10.1088/2053-1591/aaa2bd
10.1088/2053-1591/aaa3cd
10.1088/2053-1591/aaae1e
10.1088/2053-1591/aab20e
10.1088/2053-1591/aab275
10.1088/2053-1591/aab2d4
10.1088/2053-1591/aab37a
10.1088/2053-1591/aab476
10.1088/2053-1591/aab4e1
10.1088/2053-1591/aabe1b
10.1088/2053-1591/aabf4d
10.1088/2053-1591/aabf7f
10.1088/2053-1591/aac674
10.1088/2053-1591/aac682
10.1088/2053-1591/aacc12
10.1088/2053-1591/aacee6
10.1088/2053-1591/aad108
10.1088/2053-1591/aad489
10.1088/2053-1591/aad50b
10.1088/2053-1591/aad6c6
10.1088/2053-1591/aad7af
10.1088/2053-1591/aad8e3
10.1088/2053-1591/aae1e2
